# Supplementary material for: Reproductive Failure in Smallholder Pig Farms in East and Southeast Asia: A Systematic Review
Source: Animals (Basel). 2025 Apr 26;15(9):1226. doi: 10.3390/ani15091226 (PMC12070842; doi:10.3390/ani15091226)
Supplement: Supplementary file 1 [file animals-15-01226-s001.zip]

Archive with 1 entries (1 files):
- animals-3558383-supplementary.xlsx
