# Supplementary material for: Reproductive Failure in Smallholder Pig Farms in East and Southeast Asia: A Systematic Review
Source: Animals (Basel). 2025 Apr 26;15(9):1226. doi: 10.3390/ani15091226 (PMC12070842; doi:10.3390/ani15091226)
Supplement: Supplementary file 1 [file animals-15-01226-s001.zip › animals-3558383-supplementary.xlsx]

## Sheet: Full descrption of studies
	Author name	Title	Journal name	Publication year	Language	Country	study location_district_province	study_year_commencement	study period	pig category	pig breed	production operation	farm size	study type	sampling method	sampling size/case number	reported reproductive failures	Reported causes of reproductive failure	Authors objective/s	DOI_number	Authors recommendation to Vets	Reviewers remark	Data extracted by
1	Kamakawa, K.	Epidemiological survey of viral diseases of pigs in the Mekong delta of Vietnam between 1999 and 2003	Veterinary microbiology	2006	English	Vietnam	Can Tho province	2002	July to September	breeder pigs	Not specified	Not specified	small and large scale farms	cross-sectional	simple random	478 Pigs from 59 backyard and two state farms	Abortion ,neonatal deaths and weak piglets	PRRSV, Pseudorabies	To confirm the existence of viral diseases,serologically investigated porcine reproductive and respiratory syndrome (PRRS), pseudorabies (or Aujeszky’s disease) and classical swine fever (CSF)in and around Can Tho province between 1999 and 2002	doi:10.1016/j.vetmic.2006.07.003	Standardize vaccines and indications to simplify diagnosis and enhance the established simultaneous vaccination for sows.	This study investigated the causes of piglet deaths and reproductive issues in backyard pig farming in Vietnam's Mekong Delta. The study highlights that PRRSV, PRV, and CSFV viruses, particularly CSF, significantly contribute to piglet mortality, severely impacting backyard farming. The study focuses more on piglet mortality. They found PRRS, pseudorabies, and CSF circulating, which could contrib…	Reviwer_001
2	Chumsang, S.	Seroprevalence of the viral pig diseases among backyard pigs in Chiang Mai, Thailand.	Preventive Veterinary Medicine	2021	English	Thailand	Chiang Mai province	2016	September 2016 to February 2017	all age group pigs	Not specified	Not specified	backyard: estimatid 76 674 pigs	cross-sectional	multi-stage random sampling	10,954 native pig households	Not specified	CSFV, PRRSV, PCV2, IAV	to determine the risk factors for virus infection and prevalence of antibodies against CSFV, PRRSV,PCV2 & influenza A virus in Chiang Mai, Thailand	doi:10.1016/j.prevetmed.2021.105330	Implement strict regulation of pig imports, thorough animal quarantine, and appropriate vaccination programs as effective control measures to prevent virus introduction and spread.	The study highlighted a significant prevalence of viral pig diseases, including CSFV, PRRSV, and PCV2, among backyard pig populations. These viruses are known to cause various reproductive failures such as infertility, abortion, and stillbirth in the pig production industry. However, the study did not specifically mention any reproductive failure events caused by these viruses."	Reviwer_001
3	De Almeida, A.	Investigation of animal health and husbandry practices in smallholder pig production systems in Timor-Leste	Veterinary Parasitology: Regional Studies and Reports	2021	English	Timor-Leste	Baucau and Bobonaro representing the eastern and western regions of Timor-Leste respectively	2018	September to December of 2018	sows, boars and growers	Not specified	Not specified	Not specified	cross-sectional	simple random	120 pig owners (63 were female) and 352 of their pigs	Infertility	uncontrolled breeding (79%), not use of AI, limited knowledge to detect oestrus (20%) and gestation	(1) describe the pig production systems and production indices of pigs and (2) to estimate prevalence of external and internal parasites in Baucau and Bobonaro Municipalities.	doi:10.1016/j.vprsr.2021.100615	Improve animal health, provide veterinary support, and educate on pig management and suitable nutrition sources to enhance pig productivity.	This study surveyed 120 pig owners in Timor-Leste's Bacau and Bobonaro municipalities to assess pig herd health and management practices, and identified constraints to smallholder farms' pig productivity. However, reproductive failures were not clearly mentioned.	Reviwer_001
4	Ducusin, R. J. T.	Detection of antibodies against Porcine Reproductive and Respiratory Syndrome and Porcine Circovirus Type 2 in smallholder swine farms from an Abattoir in Sariaya, Quezon, Philippines.	Philippine Journal of Veterinary and Animal Sciences	2015	English	Philippines	Sariaya , Quezon	Not specified	Not specified	Finisher pigs	Not specified	Not specified	Small scale (smallholders)	cross-sectional	convenience sampling	53 blood samples	Not specified	PRRS and PCV-2	To detect the presence of Porcine Reproductive and Respiratory Syndrome (PRRS) and Porcine Circovirus Type 2 (PCV2) antibodies from pigs raised in smallholder farms in Sariaya, Quezon.	https://ejournals.ph/article.php?id=9842	Educate smallholder farmers on PRRS and PCV2 diseases, emphasizing prevention and control measures such as proper nutrition, immune system boosting, strict hygiene, and comfortable housing.	The study highlights the potential threat posed by PRRS and Porcine Circovirus Type 2 (PCV2) infections to smallholder farms and neighboring commercial farms.	Reviwer_001
5	Henriksson E,	Japanese Encephalitis in Small-Scale Pig Farming in Rural Cambodia: Pig Seroprevalence and Farmer Awareness	Pathogens (Basel, Switzerland)	2021	English	Cambodia	four provinces in the northeastern _Kampong Thom, Preah Vihear, Ratanakiri, and Stung Treng.	2019	October	pigs older than three months	Indigenous , exotic and cross breed	Not specified	small scale (upto 10 pigs per household)	cross-sectional	purposive	138 households visited and 242 pigs sampled	abortion, stillbirths, mummified Fetuses and weak or shaking piglets	JEV	to determine the seroprevalence of JEV antibodies in smallholder pigs held in rural areas of Kampong Thom, Preah Vihear, Ratanakiri, and Stung Treng provinces, northeastern Cambodia.	doi:10.3390/pathogens10050578	Not applicable	The focus of study was primarily on determining the seroprevalence of Japanese encephalitis virus (JEV) antibodies in smallholder pigs in northeastern Cambodia, as well as assessing farmers' knowledge and preventive measures regarding mosquito-borne diseases. Reproductive failures mentioned	Reviwer_001
6	Flay, K. J.	First Study to Describe the Prevalence of Porcine Reproductive and Respiratory Syndrome Virus and Porcine Circovirus Type 2 among the Farmed Pig Population in the Hong Kong Special Administrative Region	Veterinary Sciences	2022	English	Hong Kong	Hong Kong SAR	2020	3 February 2020 to 11 March 2021	pigs aged 4 weeks and above	Not specified	Farrow to finish	An average size of 212 sows	cross-sectional	stratified cluster sampling	35 pigs from each of the 29 farms	Not specified	PRRSV and PCV 2	to describe the prevalence of PRRSV and PCV2 in farmed pigs in the HKSAR in order to prioritize pathogen specific research and/or interventions specific to the HKSAR situation	doi:10.3390/vetsci9020080	Implement on-farm intervention strategies along with continuous surveillance to reduce the prevalence of viruses and their consequences in the pig population of the HKSAR	The study identified a significant presence of PRRSV and PCV-2 in pig farms in Hong Kong. However, specific instances of reproductive failures caused by these pathogens were not mentioned in the study, despite their well-known association with such issues.	Reviwer_001
7	Holt, HR.	Production diseases in smallholder pig systems in rural Lao PDR	Preventive veterinary medicine	2019	English	Lao PDR	Luang Prabang and Savannakhet province of Lao PDR	2011	Not specified	all age group pigs	local , cross and exotic	Farrow to finish	Small scale	cross-sectional	simple random	647 pigs	Not specified	CSFV, erysipelas, FMD and PRRSV.	to describe pig production and identify risk factors for endemic pig diseases in one northern upland (Luang Prabang) and one lowland southern (Savannakhet) province of Lao PDR.	doi:10.1016/j.prevetmed.2018.11.012	Further investigation to explore sustainable and cost-effective control strategies for Foot-and-Mouth Disease (FMD) and Classical Swine Fever (CSF).	Although reproductive failure issues were not explicitly mentioned in the survey, the study focused on investigating diseases that are known to contribute to reproductive failures in pig production. The study highlighted low vaccination coverage for key diseases such as FMD and classical swine fever.	Reviwer_001
8	Pham,HTT.	Financial Impacts of Priority Swine Diseases to Pig Farmers in Red River and Mekong River Delta, Vietnam	Transboundary and emerging diseases	2017	English	Vietnam	Two province of Vietnam _Red RiverDelta (RRD) and Mekong River Delta (MRD)	2013	May 2013 and August 2014	all age group pigs	Not specified	mixed operation	Not specified	cross-sectional	Convienent sampling	162 pig holders	Abortion,mummified or weak piglets	PRRSV	To quantify the costs of swine diseases atproducer level in order to understand swine disease priority for monitoring atlocal level.	doi:10.1111/tbed.12482	Conduct economic assessments to identify priority diseases for surveillance and control. Estimate disease costs at the farm level to guide national swine disease strategies.	The study highlights on the financial impacts of PRRS, FMD, and Epidemic Diarrhoea in selected provinces of Vietnam. Abortion, particularly due to PRRSV infection, has been identified as one of the major economic consequences for pig production.	Reviwer_001
9	Huong Giang, N. T.,	Pathological Characterization of an Outbreak of Porcine Reproductive and Respiratory Syndrome in Northern Vietnam	Journal of Comparative Pathology	2016	English	Vietnam	Ha Noi, Bac Giang and Thai Binh provinces	2010	Not specified	weaners, growers and sows	Not specified	Not specified	Not specified	case series	Not specified	10 pigs from three farms	fetal death and premature birth, mastitis, agalactia and oestrus disorders	HP-PRRSV	to characterize the pathological features and examine the distribution of viral antigen in tissues from pigs of different ages that were infected naturally with HP-PRRS during the northern Vietnamese outbreak of 2010.	doi:10.1016/j.jcpa.2015.11.004	Not applicable	The study characterize the pathological features of pigs infected with a highly pathogenic porcine reproductive and respiratory syndrome virus (HP-PRRSV) in different age groups of pigs and sows. Reproductive disorders in sows such as estrus disorder , mastitis were among the findings.	Reviwer_001
10	Lee, H. S.	Seroprevalences of multi-pathogen and description of farm movement in pigs in two provinces in Vietnam	BMC Veterinary Research	2020	English	Vietnam	Bac Giang and Nghe provinces red river delta and north central coast regions	Not specified	Not specified	pigs between 16 - 20 week of age	Not specified	Not specified	small, medium and large scale farms	cross-sectional	simple random	600 blood samples were collected from 120 farms	Not specified	PCV2, PRRSV,M. hyo, JEV and leptospirosis	to assess the seroprevalences of five pathogens [porcine circovirus type 2 (PCV2), porcine reproductive and respiratory syndrome virus (PRRSV), mycoplasma hyopneumoniae (M. hyo), Japanese encephalitis virus (JEV) and leptospirosis] and to better characterize the farm movements through a survey	doi:10.1186/s12917-020-2236-7	Raise public awareness, particularly among high-risk occupations such as pig farm workers.	The study provides an overview of pathogen prevalence in Vietnamese pig farms, including PCV2, PRRSV, M. hyo, JEV, and leptospirosis.While these viruses are associated with reproductive failures in pigs, the study does not specifically address reproductive issues such as infertility, abortion, stillbirth, and others.	Reviwer_001
11	Lothong, M.,	The seasonal effect on the performance of pigs reared in a backyard pig farm in Thailand: retrospective study	Journal of the Indonesian Tropical Animal Agriculture	2022	English	Thailand	Nan Province, northern region of Thailand	2018	August 2018 to December 2020	Sows and piglets	crossbred pigs	Not specified	Not specified	retrospective study	Not specified	15 sows and 309 piglets	infertility, stillborn , return to estrus, mummified featus	Heat stress on swos and other seasonal effects	to investigate the seasonal effect on the performance of suckling piglets and sows reared in open-barn housing in Thailand, comparing among the three seasons	doi:10.14710/jitaa.47.4.328-339	provide an open-barn housing system and take advantage of the moderate temperature and humidity conditions typically present during the rainy season.	The study investigated the influence of seasons on the performance of pigs in open-barn housing. It found that high temperatures can lead to heat stress in sows. However, the study did not observe any significant seasonal effect on the percentage of live-born, stillborn, and mummified piglets in Thailand.	Reviwer_001
12	Mikami, O.	Nonsuppurative myocarditis caused by porcine circovirus type 2 in a weak-born piglet.	Journal of Veterinary Medical Science	2005	English	Japan	Not specified	2001	June to August	sows	Not specified	Farrow to finish	177 sows	case report	purposive	one gilt farrowed seven dead fetues and one weak born piglet	mummified fetuses and late term dead fetues	PCV 2	To confirm a weak born piglets that died at 8 days old in a chain of PCV 2 associated reproductive failure	doi:10.1292/jvms.67.735	Not applicable	the study investigated the causes of reproductive failure in pig farms.	Reviwer_001
13	Am-in N.	Comparison of artificial insemination with natural mating on smallholder farms in Thailand, and the effects of boar stimulation and distance of semen delivery on sow reproductive performance	Tropical animal health and production	2010	English	Thailand	Not specified	2005	January to December 2005.	Sows and boars	European White crossbreed	Not specified	small scale	cohort	purposive sampling	171 sows from 92 smallholder farms	Not specified	absence of boar stimulation, use of natural mating	to compare reproductive performance of sows bred either by a boar or by AI and also study factors that might impact the success of AI in smallholder farms.	doi:10.1007/s11250-009-9508-3	AI utilization and boar stimulation improve sow performance on smallholder farms.	The study highlights the potential benefits of AI technologies for enhancing reproductive outcomes and demonstrates the importance of proper management practices in pig breeding programs.	Reviwer_001
14	Ngo, C.	Semen production capacity among boar breeds and effect of organic antioxidant supplementation on sperm characteristics during the hot season in Thailand	Thai Journal of Veterinary Medicine	2022	English	Thailand	eastern part of Thailand	2020	May to July 2020	boars	Duroc, Landrace,Yorkshaire, and crossbred Landrace x Yorkshire	Not specified	Not specified	Intervetion	purposive sampling	711 semen ejaculates from 87 boars	Not specified	poor nutrition, poor management , poor semen production due to hot season and boar breed differences	to investigate semen production capacity among boar breeds and measure the efficiency of a new organic antioxidant supplementation on semen production and qualities during the hot season in Thailand.	doi:10.14456/tjvm.2022.51	Consider using high-quality nutritional formulations, improving management practices, and selective breeding of Duroc boars to address adverse environmental effects on Duroc boar semen production in tropical countries.	The study examined semen production in different boar breeds and the effectiveness of organic antioxidant supplementation during the hot season in Thailand.	Reviwer_001
15	Phengvilaysouk, A.	Effects of provision of water and nesting material on reproductive performance of native Moo Lath pigs in Lao PDR	Tropical Animal Health and Production	2018	English	Lao PDR	North of Vientiane City Lao	2014	July 2014 to December 2015	gilts	Moo Lath	Not specified	Not specified	Intervetion	purposive	18 gilts	re-mating and stillborn	management: water acess and nesting material provision for sows	to investigate the influence of providing extra water and nesting material on piglet survival rate and growth performance in native Moo Lath pigs.	doi:10.1007/s11250-018-1541-7	implement a management strategy that includes both nesting material and ad libitum water for the animals.	the study highlights the significant impact of water provision and nesting material on the reproductive performance of native Moo Lath pigs in Lao PDR. Implementing appropriate measures to ensure access to water and nesting material can positively influence reproductive outcomes, while the absence of these provisions leads to major reproductive failures.	Reviwer_001
16	Bulu, PM.	Analyzing risk factors for herd seropositivity to classical swine fever in West Timor, Indonesia	Research in veterinary science	2020	English	Indonesia	West Timor	2010	April and May	Not specified	Not specified	Not specified	Not specified	cross-sectional	multi-stage random sampling	240 pig farmers	Not specified	CSFV	To identify farm level risk factors associated with classical swine fever (CSF) seropositivity in West Timor, Indonesia	doi:10.1016/j.rvsc.2020.04.011	widely adopt vaccination, educate farmers, and develop low-cost biosecurity practices for small-holder systems in West Timor.	The highlighted a lack of implementation of biosecurity measures by smallholder farmers in West Timor, which increases the risk of CSF and other diseases among their pigs. The study emphasizes the importance of promoting and improving biosecurity practices among smallholder farmers to mitigate the risk of CSF transmission and enhance overall disease prevention.	Reviwer_001
17	Boqvist, S.	Animal- and herd-level risk factors for leptospiral seropositivity among sows in the Mekong delta, Vietnam	Preventive veterinary medicine	2002	English	Vietnam	Mekong delta in southern Vietnam	1998	April - May	Sows	exotic and indegnous	Not specified	151 small_scale family farms and 141 large scale state farms	cross-sectional	multi-stage random sampling	424 sows from both the small and large scale farms	Not specified	Leptospira, SV bratislava	to examine, the possible risk factors at the animal- and herd-level that might be associated with Leptospira seropositivity among sows in the Mekong delta in southern Vietnam.	doi:10.1016/s0167-5877(01)00263-x	Additional potential risk factors for leptospiral infections among sows should be identified	This study examined Leptospira serovar seroprevalence and associated risk factors at the animal and herd levels. However,reproductive failures were not mentioned clealry in the information provided.	Reviwer_001
18	Sawford, K.	An investigation of classical swine fever virus seroprevalence and risk factors in pigs in Timor-Leste	Preventive Veterinary Medicine	2015	English	Timor-Leste	three districts bordering Indonesia	2013	March to April 2013	pigs aged three months and above	Not specified	Not specified	Small scale	cross-sectional	multi-stage random sampling	30 pig farmaers and 81 to 99 pigs for blood collection	mummified piglets, birth defects (congenital tremors)	CSFV	to determine CSFV seroprevalence in the three districts of Timor-Leste	doi:10.1016/j.prevetmed.2015.09.012	Further research to enhance the understanding and control of Classical Swine Fever Virus (CSFV) in the region	the study highlights the seroprevalence and distribution of Classical Swine Fever Virus (CSFV) in Timor-Leste.	Reviwer_001
19	Sawford, K.	An investigation of classical swine fever virus seroprevalence and risk factors in pigs in East Nusa Tenggara, eastern Indonesia	Preventive Veterinary Medicine	2015	English	Indonesia	Four islands _ Flores, West Timor,and Lembata, and Sumba.	2010	April to September 2010	three months of age or older	Not specified	Not specified	Not specified	cross-sectional	multi-stage random sampling	2160 pigs and 805 farmers	Not specified	CSFV	to determine CSFV seroprevalence in West Timor and Sumba	doi:10.1016/j.prevetmed.2015.02.002	Further research to identify the strains of circulating CSFV and determine the effectiveness of disease control strategies.	This study provides important information on the seroprevalence of CSFV in East Nusa Tenggara, highlighting variations across different geographic areas and the influence of pig age and vaccination status.	Reviwer_001
20	Truong, V. M.	Risk factors for porcine reproductive and respiratory syndrome outbreaks in Vietnamese small stock farms	New Zealand Veterinary Journal	2014	English	Vietnam	Yenhung district ofQuangninh province	2010	April–June	all age group pigs	Not specified	Not specified	Small scale farms	case control	multi-stage random sampling	150 caseand 150 control households	Not specified	PRRSV	To examine risk factors that could have played a role inthe 2010 porcine reproductive and respiratory syndrome(PRRS) outbreak in Yenhung district	doi:10.1080/00480169.2014.888640	Raising public awareness about biosecurity measures is crucial. Educating through mass media can effectively target pig producers, service providers, and individuals in the market chain, such as traders and transporters.	This study explored risk factors for a PRRS outbreak in Vietnamese pig farms, including farm location, management practices, and human-animal contact. However, it did not specifically address reproductive failures associated with the virus, despite its known impact on abortion and prenatal issues in the swine industry.	Reviwer_001
21	XingLi, W.	Technical measures for high quality and high yield of free-range sows in rural areas	Asian Agricultural Research	2021	English	China	Not specified	2020	October to December 2020	sows	Not specified	Not specified	Small scale	case report	Purposive	more than 30 sows	fake pregnancy, dystocia, stillborn and weak piglets, fail to conceive, Non-estrus	Parvo virus, PRRSV, PCV-2,PRV,,JEV and hypothermia	to conduct a comprehensive analysis of the performance and etiology of free-ranging sows, with the aim of identifying and addressing various shortcomings associated with their management.	doi:10.19601/j.cnki.issn1943-9903.2021.05.011	enhancing isolation and disinfection measures, optimizing the environmental conditions in pig houses, implementing strict control over feed, water, and raw materials, reducing the reliance on antibiotics through the use of microecological preparations of proprietary Chinese medicine, implementing effective vaccination protocols, and ensuring proper ventilation and daylighting in sow houses	The study emphasizes the primary causes of reproductive failure identified in various cases, encompassing a range of factors, including disease-related factors and sow-specific factors, contributing to different instances of sow reproductive failure in free ranging farming.	Reviwer_001
22	Liu, Y.	Investigation on pseudorabies prevalence in Chinese swine breeding farms in 2013-2016.	Tropical Animal Health and Production	2018	English	China	seven region of China	2013–2016	2013 to 2016	sow, gilts, and boars	Not specified	Not specified	Not specified	cross-sectional	nation wide survey	9,100,92 and 91 frams in each year	Not specified	pseudorabies (PR)	to asses the current status of PR by analyzing the positive rates of PRV-gE (indicating wild-type virus infection) and PRV-gB (indicating vaccine immunization) antibodies	doi:10.1007/s11250-018-1555-1	Maintain and expand pseudorabies eradication efforts by integrating immunization.	The study examined pseudorabies (PR) prevalence in Chinese swine breeding farms and assessed PRV-gE and PRV-gB antibodies for detecting virus infection and vaccine immunization. However, no specific findings on reproductive issues were reported, despite PRV's known association with reproductive failures in pigs.	Reviwer_001
23	赵云堂 (Zhao Yuntang)	永胜县猪子宫内膜炎的调查及防治措施 (Investigation and Prevention Measures of Porcine Endometritis in Yongsheng County)	中国畜牧兽医文摘	2013	Chinese	China	Yunnan (永胜县)	2012	Jan to Dec 2012	Not specified	Not specified	Not specified	Small scale	cohort	Not specified	5 small scale pig farms of 70 - 150 heads of pigs	Endometritis causing infertilization	Swine fever, porcine parvovirus, Japanese Encephalitis, pseudorabies, PRRS and Non-hygienic artificial insemination or semen collection process, inproper disinfection, improper assistance during parturiton	Analyze the occurrence of endometritis in small scale pig farms in Yunnan (永胜县) to provide advice on preventive and control measures in response.	Not specified	Not applicable	A cohort study on 5 selected farms focusing on endometritis in pigs. The result revealed that temperature, humidity as well as farm management might be related to the occurrence of endometritis in pigs.	Reviwer_002
24	何正伟 (He Zhengwei)	浅谈者东镇散养农户的母猪繁殖障碍及应对措施 (A Brief Discussion on Reproductive Disorders in Free-range Sows of Zhe Dong Town and Countermeasures)	CKNI	2019	Chinese	China	Yunnan province 者东镇	Not specified	Not specified	sows and gilts	Not specified	Not specified	backyard	Survey	Not specified	40 backyard farms	Infertilization, decreased reproductive rate, stillbirth and mummified fetus	PRRSV, Pseudorabies, porcine parvovirus, Japanese Encephalitis, Brucellosis, chlamydia , malnutrition, nutritional imbalance, using natural breeding without routine checking on sperm activity of boar,Poor ventiliation, old and obsolete keeping facilities, inappropriate temperature,Inappropriate use of drug causing reproductive problem, e.g. dexamethasone, tetracyclines, macrolides, etc.	Explore and analyze the potential causes of sow reproductive failure in the town (者东镇) and provide relevant advices for pig farmers' reference.	Not specified	Not applicable	General review article on potential sow reproductive failure in 40 backyard/smallholder pig farms in a town 者东镇 with constructive advice provided for improvement.	Reviwer_002
25	Phengsavanh, P.,	Feeding and performance of pigs in smallholder production systems in Northern Lao PDR	Tropical Animal Health and Production	2010	English	Lao PDR	Northern provinces of Lao PDR	2009	February to June 2009	all age group pigs	Two native pigs, Moo Lat and Moo Hmong	Not specified	small scale	cross-sectional	multi-stage random sampling	341 farmers from five provinces	Not specified	nutritionally imbalanced diet, uncontrolled mating and young age boar use, poor boar selection and management, good quality boars sold for breeding or fattening	to obtain information on pig production in smallholder systems: feeding systems practiced, productivity, and reproductive performance	DOI: 10.1007/s11250-010-9612-4	Find alternative feed resources for better nutrition and develop management systems suited to smallholders' needs and practices.	The study highlights feeding systems and pig performance in smallholder systems. While not explicitly mentioned, problems such as uncontrolled mating, the use of young boars, and improper boar management have been identified in relation to reproductive failure in the sector.	Reviwer_001
26	Mak	Reproductive failure associated with coinfection of porcine circovirus type 2 and porcine reproductive and respiratory syndrome virus	Canadian Veterinary Journal	2018	English	Taiwan	Northern Taiwan	2016	November 2016 to February 2017	Sows	Not specified	farrow to finish	450 sows	case report	Not specified		late-term abortions, stillbirths, and premature farrowings	PCV2 and PRRSV	to describes reproductive failure associated with coinfection of PCV2 and PRRSV based on positive PCR and detection of both viral antigens in microscopic lesions by immunohistochemical (IHC) staining.	PMCID: PMC5901855	1) Consider PCV2 vaccination pending effectiveness research. 2) Standardize diagnostic techniques for identifying the protozoa-like organism in reproductive failure cases. 3) Investigate noninfectious causes, including mycotoxin exposure and environmental/nutritional factors.4) Implement batch farrowing with all-in-all-out system to reduce disease transmission.	Authors identified PCV2 and PRRSV coinfection as the cause of reproductive failure in a pig farm outbreak, Diagnostic methods, including histopathology, PCR, and immunohistochemistry, confirmed the findings.	Reviwer_001
